# Supplementary material for: ETHE1 Accelerates Triple-Negative Breast Cancer Metastasis by Activating GCN2/eIF2α/ATF4 Signaling
Source: Int J Mol Sci. 2023 Sep 26;24(19):14566. doi: 10.3390/ijms241914566 (PMC10572406; doi:10.3390/ijms241914566)
Supplement: Supplementary file 1 [file ijms-24-14566-s001.zip]

Archive with 1 entries (1 files):
- ijms-2529295-supplementary.pdf
